# Supplementary material for: The Olive Phenolic S-(-)-Hydroxyoleocanthal Attenuates Neuroendocrine Prostate Cancer via Modulation of EPHA3-Centered Oncogenic Network
Source: Cancers (Basel). 2025 Dec 21;18(1):26. doi: 10.3390/cancers18010026 (PMC12785029; doi:10.3390/cancers18010026)
Supplement: Supplementary file 1 [file cancers-18-00026-s001.zip]

Archive with 1 entries (1 files):
- cancers-4015198-supplementary.pdf
